# Supplementary material for: Navigating the unexplored seascape of pre-miRNA candidates in single-genome approaches
Source: Bioinformatics. 2012 Oct 10;28(23):3034–41. doi: 10.1093/bioinformatics/bts574 (PMC3516144; doi:10.1093/bioinformatics/bts574)
Supplement: Supplementary Data [file supp_bts574_suppl_materials.tex]

\documentclass[12pt,final]{article}

\usepackage{graphicx}
\usepackage{float}
\usepackage{hyperref}
\usepackage{xspace}
\usepackage{booktabs}
\usepackage{color,soul}
\sethlcolor{yellow}

\newcommand{\locarna}{\texttt{LocARNA}\xspace}

\title{Navigating the unexplored seascape of pre-miRNA candidates in single-genome approaches}
\author{Nuno D. Mendes \and Steffen Heyne \and Ana T. Freitas \and Marie-France Sagot \and Rolf Backofen}
\date{}

\begin{document}
\maketitle

\appendix

\section{Supplementary materials}

\subsection{Finding the most appropriate vectorial representation}


In this work we have tested several different vectorial representations summarising key features of the primary/secondary structure of a given stem-loop. The eight representations we considered differ on the amount of information they represent and thus on their ability to distinguish the structural characteristics of different stem-loops.

The first representation is called \textsc{TripletS}. This representation consists of a vector of normalised counts. To build this representation, a sliding window of length $3$ is passed through the structure. At each step, a count position in the vector is incremented. The appropriate position in the vector is mapped considering whether each nucleotide in the window is paired or unpaired in the MFE structure and which base is present on the midpoint. In the end, the counts on each position of the vector are divided by the length of the structure. The vector has thus $32$ positions.

The second representation is called \textsc{TripletB} and is built in a way similar to that of \textsc{TripletS}, except that it distinguishes whether the paired nucleotide is in the $5'$ or $3'$ stem arm. In this case the vector has $108$ positions.

The third representation is called \textsc{TripletL} and it extends \textsc{TripletB} by distinguishing nucleotides at the terminal loop from other unpaired nucleotides. This mapping yields a vector with $256$ positions.

Three additional representations called \textsc{QuintupletS}, \textsc{QuintupletB}, and \textsc{QuintupletL} are calculated in a way similar to those previously discussed except that they scan the structural information of five consecutive positions yielding vectors with $128$, $972$, and $4096$ positions respectively.

Finally, three representations termed \textsc{StructureS}, \textsc{StructureB}, and \textsc{StructureL} are also similar to the first three representations but the identity of the nucleotide at the midpoint is not considered. These representations, therefore, only include structural information and give rise to vectors with $8$, $27$, and $64$ positions, respectively.

These vectorial representations allow us to capture different types of information about the sequence/structure of our candidates and position them across a hyperplane on a multidimensional space. In order to use the Euclidian distance consistently as a measure of similarity between these vectorial representations it is preferable to represent our candidates using a set of independent and scaled dimensions. A straightforward way to guarantee these conditions is to perform a Principal Components Analysis (PCA) as described in the Methods section.

To determine which of these representations better reflects the results of conventional structural clustering we take the structural clusters obtained using \locarna for 100 samples of 1000 randomly chosen stem-loops from each of the datasets (\textit{D. melanogaster} and \textit{A. gambiae}). As described before, the optimal partition into clusters is done by performing a node evaluation rule for various significance levels ($k$-levels) where low values for $k$ produce clusters of highly similar structures and increasing values of $k$ allow for increasingly heterogeneous clusters.

After calculating the centroid of each \locarna cluster on the principal components space we can then calculate the rate of correct assignments as the proportion of cluster members that are closer to their cluster centroid rather than the centroid of another cluster. We repeat the procedure on a randomised version of our samples in order to assess the statistical significance of our results against a random background where the identity of each precursor is shuffled, thereby randomising the position of a precursor on the principal components space, but preserving the \locarna cluster it belongs to. The statistical significance of the results is determined by comparing the results obtained for the regular and randomised samples using Welch's two-sample t-test.  In each case, the normality of both sets of results (regular and randomised) is checked using the Kolmogorov-Smirnov test.

In order to compare the results for all the considered vectorial representations across the $k$-levels ranging from $0.0$ to $0.9$ we take the symmetric of the logarithm of the $p$-values of our statistical test. The larger this value the more significant are the results. Tables~\ref{vecrep:aga} and \ref{vecrep:dmel} show these values for the {\it A. gambiae} and {\it D. melanogaster} datasets, respectively.

For low values of $k$ (up to $0.4$), in both datasets, \textsc{TripletL} obtains the best results, which means that, for mostly homogeneous clusters, this vectorial representation outperforms all others. If we allow for more heterogeneous clusters (larger values of $k$), other vectorial representations take the lead but in an inconsistent way, since we obtain different results on both datasets or for different values of $k$.

For the {\it D. melanogaster} dataset, the best vectorial representation for $k=0.5$ becomes \textsc{TripletB} and then \textsc{TripletS} for $k>0.5$, whereas for the {\it A. gambiae} dataset, the best vectorial representation changes for $k>0.7$ to \textsc{StructureL}. In both cases, the transition is to a vectorial representation encoding less information about the hairpins (either structural information in the case of {\it D. melanogaster} or sequence information for {\it A. gambiae}), which is consistent with clusters grouping increasingly heterogeneous hairpins.

The \textsc{TripletL} representation emerges as the best choice, since it exhibits the best results for the greater range of $k$ levels and, even though it is outperformed by other representations for the larger values of $k$, it maintains a very good relative performance.

It is interesting to note that all representations including quintuplets, although encoding more structural information, fail to yield top performances. This might be explained, in part, by the very large number of dimensions and also by the sparsity of the information across the vectors (where most positions will have zeroes) and the implications it has on the principal components analysis. On the representations that exclude sequence information, all except the one distinguishing left/right-hand pairings and stem arm/terminal loop unpaired positions have relatively poor performances, which underlines the importance of including sequence information.


\begin{table}[htb]
\centering
\scriptsize
%\rowcolors{2}{gray!35}{}
\input{aga_assignment_logpvalue.data.tex}
\caption{Table showing the -log($p$-values) for the statistical significance of the correct assignment rate across all considered vectorial representations and $k$-levels for the {\it A. gambiae} dataset\label{vecrep:aga}}
\end{table}

\begin{table}[htb]
\centering
\scriptsize
%\rowcolors{2}{gray!35}{}
\input{dmel_assignment_logpvalue.data.tex}
\caption{Table showing the -log($p$-values) for the statistical significance of the correct assignment rate across all considered vectorial representations and $k$-levels for the {\it D. melanogaster} dataset\label{vecrep:dmel}}
\end{table}

\clearpage


%\subsection{{\it A. gambiae} candidates with experimental transcriptional evidence}
%
%\begin{table}[!htb]
%\scriptsize
%%\rowcolors{2}{gray!35}{}
%\begin{tabular}{cccccc}
%\toprule
%\textbf{Transcript sequence} & \textbf{Hit sequence} & \textbf{Errors} & \textbf{Chr} & \textbf{Strand} & \textbf{Start:Stop}\\
% \toprule
%{\tt GTGGTGCTCCCTCGACC} & {\tt CTGCTGCTCCCTCGACC} & 2 & 2L & $+$ & $10481374:10481468$\\
%{\tt CCAGTCGGTAGCGCTTA} & {\tt CCAGTCGTTAGCGCTTA} & 1 &2L & $+$ & $36469979:36470097$\\
%\bottomrule
%\end{tabular}
%\caption{{\it A. gambiae} precursor candidates with better transcriptional evidence. The transcript sequence refers to the sequence present in the small RNA library and the hit sequence is the actual sequence in the genome.\label{tab:best}}
%\end{table}

\subsection{Illustration of the distribution of candidates and known pre-miRNAs in a projection of the feature space}

Fig.~\ref{fig:cloud:aga} and \ref{fig:cloud:dmel} show the distribution of precursors candidates and annotated pre-miRNAs in a projection of the feature space over the first three principal components of the vectorial representations of the hairpins for the datasets of {\it A. gambiae} and {\it D. melanogaster}, respectively.

The distributions on the left-side show the entire dataset, whereas the distributions on the right-side only depict the positions of the annotated pre-miRNAs for each dataset. The graphs show that the known precursors are relatively close to each other in both cases, with respect to the area occupied by all the candidates. It is also easy to see from these distributions that the portion of the feature space where pre-miRNAs are located is also densely populated by other candidates. For this reason, this region cannot be identified by an unsupervised approach.

\begin{figure}[!htb]
\centering
\includegraphics[width=.8\textwidth]{aga_cloud-cropped}
\caption{The spatial distribution of candidates and known precursors across the three-dimensional space defined by the first three principal components of the vectorial representation of the hairpins of {\it A. gambiae}. The annotation information of each hairpin is also indicated.}
\label{fig:cloud:aga}
\end{figure}

\begin{figure}[!htb]
\centering
\includegraphics[width=.8\textwidth]{dmel_cloud-cropped}
\caption{The spatial distribution of candidates and known precursors across the three-dimensional space defined by the first three principal components of the vectorial representation of the hairpins of {\it D. melanogaster}. The annotation information of each hairpin is also indicated.}
\label{fig:cloud:dmel}
\end{figure}

\subsection{Genomic clusters identified in {\it A. gambiae} and {\it D. melanogaster}}
\vspace{.6cm}
The genomic clusters listed below are a selection of clusters determined using each of the two approaches described in the paper. The first approach enumerates genomic cluster found within structural clusters including at least one known precursor, and the second approach enumerates genomic clusters found within the top-scoring leaves of the similarity tree in terms of SCI (structure conservation index) which were not listed in the first approach. In each list, the genomic clusters are ordered by their MPI (mean pairwise identity), which, for genomic cluster containing only two stem-loops, corresponds to the degree of identity of the two primary sequences. The selection was obtained by considering a visual inspection of the secondary structure, the annotation information available for each candidate, the genomic distance between each member of the cluster and the structural conservation index.

\subsubsection{Genomic clusters including at least one known precursor in {\it A. gambiae}}
\vspace{1cm}

\includegraphics[width=\textwidth]{agaprecursor1}
\newpage
\includegraphics[width=\textwidth]{agaprecursor2}
\newpage
\includegraphics[width=\textwidth]{agaprecursor3}
\newpage

\subsubsection{Genomic clusters in top-scoring structural clusters in {\it A. gambiae}} 
\vspace{1cm}

\includegraphics[width=\textwidth]{agafree1}
\newpage
\includegraphics[width=\textwidth]{agafree2}
\newpage
\includegraphics[width=\textwidth]{agafree3}
\newpage

\subsubsection{Genomic clusters including at least one known precursor in {\it D. melanogaster}}
\vspace{1cm}
\includegraphics[width=\textwidth]{dmelprecursor1}
\newpage
\includegraphics[width=\textwidth]{dmelprecursor2}
\newpage
\includegraphics[width=\textwidth]{dmelprecursor3}
\newpage
\includegraphics[width=\textwidth]{dmelprecursor4}
\newpage

\subsubsection{Genomic clusters in top-scoring structural clusters in {\it D. melanogaster}} 
\vspace{1cm}
\includegraphics[width=\textwidth]{dmelfree1}
\newpage
\includegraphics[width=\textwidth]{dmelfree2}
\newpage
\includegraphics[width=\textwidth]{dmelfree3}
\newpage
\includegraphics[width=\textwidth]{dmelfree4}
\newpage


\end{document}
